# Supplementary material for: Single-cell integrative analysis reveals consensus cancer cell states and clinical relevance in breast cancer
Source: Sci Data. 2024 Mar 12;11:289. doi: 10.1038/s41597-024-03127-0 (PMC10933444; doi:10.1038/s41597-024-03127-0)
Supplement: Supplementary file 1 — Supplementary table 1 [file 41597_2024_3127_MOESM1_ESM.xlsx]

## Sheet: Supplementary Table 1
Supplementary Table 1. Number of single-cell data samples, subtypes, malignant cells, and non-malignant cells.
Dataset	GSE_ID	Sample	Subtype	malignant cells	non-malignant cells
Wu_2021	GSE176078	CID3941	ER+	196	435
Wu_2021	GSE176078	CID3948	ER+	261	2066
Wu_2021	GSE176078	CID4067	ER+	2352	1412
Wu_2021	GSE176078	CID4290A	ER+	4053	1736
Wu_2021	GSE176078	CID4461	ER+	207	424
Wu_2021	GSE176078	CID4463	ER+	659	479
Wu_2021	GSE176078	CID4471	ER+	212	8397
Wu_2021	GSE176078	CID4530N	ER+	1715	2694
Wu_2021	GSE176078	CID4535	ER+	2223	1738
Wu_2021	GSE176078	CID3921	HER2+	441	2583
Wu_2021	GSE176078	CID45171	HER2+	813	1634
Wu_2021	GSE176078	CID4465	TNBC	124	1440
Wu_2021	GSE176078	CID4495	TNBC	1184	6801
Wu_2021	GSE176078	CID44971	TNBC	894	7092
Wu_2021	GSE176078	CID44991	TNBC	4018	3005
Wu_2021	GSE176078	CID4515	TNBC	2169	1980
Liu_2022	GSE167036	CA1	HER2+	53	7641
Liu_2022	GSE167036	CA2	ER+	1664	1911
Liu_2022	GSE167036	CA3	ER+	2	2860
Liu_2022	GSE167036	CA4	ER+	1655	2972
Liu_2022	GSE167036	CA5	ER+	455	9918
Liu_2022	GSE167036	CA6	ER+	248	6849
Liu_2022	GSE167036	CA7	HER2+	241	4379
Liu_2022	GSE167036	CA8	HER2+	111	6618
Xu_2021	GSE180286	patient_1	TNBC	123	2804
Xu_2021	GSE180286	patient_2	luminal B	1694	7511
Xu_2021	GSE180286	patient_3	Her2	1324	2184
Xu_2021	GSE180286	patient_4	TNBC	295	3465
Xu_2021	GSE180286	patient_5	Her2	4410	2960
Bhupinder_2021	GSE161529	ER0001	ER+	888	6428
Bhupinder_2021	GSE161529	ER0025	ER+	1080	9336
Bhupinder_2021	GSE161529	ER0032	ER+	99	1317
Bhupinder_2021	GSE161529	ER0040	ER+	1721	4498
Bhupinder_2021	GSE161529	ER0042	ER+	187	5163
Bhupinder_2021	GSE161529	ER0043	ER+	2172	3263
Bhupinder_2021	GSE161529	ER0114	ER+	3172	5611
Bhupinder_2021	GSE161529	ER0125	ER+	322	6927
Bhupinder_2021	GSE161529	ER0151	ER+	170	2380
Bhupinder_2021	GSE161529	ER0163	ER+	846	4760
Bhupinder_2021	GSE161529	ER0167	ER+	3133	6565
Bhupinder_2021	GSE161529	ER0319	ER+	388	2811
Bhupinder_2021	GSE161529	ER0360	ER+	1666	4593
Bhupinder_2021	GSE161529	HER20031	HER2+	731	3831
Bhupinder_2021	GSE161529	HER20069	HER2+	49	479
Bhupinder_2021	GSE161529	HER20161	HER2+	384	4885
Bhupinder_2021	GSE161529	HER20176	HER2+	1124	16193
Bhupinder_2021	GSE161529	HER20308	HER2+	2099	2305
Bhupinder_2021	GSE161529	HER20337	HER2+	2617	8690
Bhupinder_2021	GSE161529	TN0106	TNBC	6	998
Bhupinder_2021	GSE161529	TN0114	TNBC	61	1674
Bhupinder_2021	GSE161529	TN0126	TNBC	899	2653
Bhupinder_2021	GSE161529	TN0131	TNBC	2994	2193
Bhupinder_2021	GSE161529	TN0177	TNBC	182	18655
Bhupinder_2021	GSE161529	TN0554	TNBC	507	5747
Bhupinder_2021	GSE161529	TN4031	TNBC	1124	4309
