# Supplementary material for: Single-cell integrative analysis reveals consensus cancer cell states and clinical relevance in breast cancer
Source: Sci Data. 2024 Mar 12;11:289. doi: 10.1038/s41597-024-03127-0 (PMC10933444; doi:10.1038/s41597-024-03127-0)
Supplement: Supplementary file 2 — Supplementary table 2 [file 41597_2024_3127_MOESM2_ESM.xlsx]

## Sheet: Supplementary Table 2
Supplementary Table 2. Differentially expressed gene lists for each of the 11 harmony clusters(hc0-hc10).
gene	p_val	avg_log2FC	pct.1	pct.2	p_val_adj	harmony cluster
PIP	1.29804e-258	1.46942	0.587	0.36	2.17889e-254	hc0
ADIRF	2.77909e-192	1.06162	0.589	0.453	4.66498e-188	hc0
ANKRD30A	4.59001e-189	1.37317	0.584	0.415	7.7048e-185	hc0
SCGB2A2	1.76593e-142	1.62865	0.535	0.424	2.96429e-138	hc0
SCGB1D2	3.03729e-92	1.41778	0.428	0.323	5.09839e-88	hc0
S100A1	5.57397e-67	1.0192	0.383	0.305	9.35646e-63	hc0
SCGB2A1	6.25598e-47	1.33075	0.348	0.28	1.05013e-42	hc0
ESR1	8.20469e-47	1.03659	0.39	0.335	1.37724e-42	hc0
EFNA1	0	1.27871	0.82	0.57	0	hc1
LMNA	0	1.07503	0.946	0.771	0	hc1
ELF3	0	1.43158	0.978	0.786	0	hc1
BTG2	0	2.238	0.949	0.46	0	hc1
ATF3	0	1.39426	0.876	0.476	0	hc1
IRF1	0	1.34882	0.845	0.374	0	hc1
EGR1	0	1.29651	0.846	0.445	0	hc1
DUSP1	0	1.08724	0.869	0.608	0	hc1
IER3	0	1.44224	0.931	0.645	0	hc1
AGR2	0	1.03499	0.911	0.498	0	hc1
AGR3	0	1.2885	0.843	0.35	0	hc1
CLDN4	0	1.33457	0.972	0.816	0	hc1
HSPB1	0	1.07968	0.976	0.781	0	hc1
CEBPD	0	1.39286	0.622	0.345	0	hc1
KLF4	0	1.24995	0.775	0.317	0	hc1
IFITM3	0	1.12633	0.827	0.56	0	hc1
PRSS23	0	1.56114	0.55	0.224	0	hc1
GPRC5A	0	1.58298	0.888	0.384	0	hc1
NR4A1	0	1.24577	0.856	0.485	0	hc1
CST3	0	1.00498	0.882	0.602	0	hc1
GADD45B	0	1.38847	0.881	0.504	0	hc1
JUNB	0	1.25332	0.987	0.807	0	hc1
DNAJB1	0	1.24567	0.933	0.697	0	hc1
GDF15	0	1.63959	0.537	0.129	0	hc1
ZFP36	0	1.58136	0.969	0.705	0	hc1
FOSB	0	1.26697	0.955	0.59	0	hc1
MAFF	0	1.25123	0.806	0.32	0	hc1
TFF1	0	1.35403	0.427	0.152	0	hc1
ISG15	1.5394e-256	1.24907	0.491	0.264	2.58404e-252	hc1
IFI6	2.53421e-243	1.57902	0.525	0.3	4.25393e-239	hc1
TFPI2	6.76741e-222	1.42526	0.241	0.08	1.13598e-217	hc1
CXCL13	2.66213e-180	1.38504	0.182	0.052	4.46865e-176	hc1
HSPA6	1.15143e-154	1.1019	0.267	0.11	1.93279e-150	hc1
ZFAND2A	2.82292e-122	1.12481	0.498	0.333	4.73856e-118	hc1
IFI27	3.46385e-101	1.14948	0.451	0.314	5.81442e-97	hc1
HSPH1	3.02357e-84	1.09321	0.691	0.524	5.07536e-80	hc1
CRISP3	4.34872e-47	1.16257	0.186	0.114	7.29977e-43	hc1
DBI	0	1.25398	0.971	0.88	0	hc2
ATG5	0	1.15031	0.706	0.379	0	hc2
CD24	0	1.89123	0.995	0.894	0	hc2
KRT7	0	1.13357	0.978	0.73	0	hc2
CRABP1	0	1.23542	0.329	0.087	0	hc2
IDH2	0	1.26184	0.906	0.625	0	hc2
KRT81	5.60744e-172	1.64783	0.114	0.02	9.41264e-168	hc2
HPD	7.59521e-170	1.04335	0.1	0.015	1.27493e-165	hc2
APOE	6.57022e-93	1.20057	0.316	0.176	1.10288e-88	hc2
MIEN1	1.50319e-42	1.17519	0.799	0.66	2.52325e-38	hc2
ERBB2	1.9431e-40	1.25907	0.469	0.381	3.26169e-36	hc2
GRB7	2.79538e-27	1.13921	0.395	0.315	4.69232e-23	hc2
STMN1	0	2.15724	0.944	0.449	0	hc3
HMGN2	0	1.4309	0.94	0.812	0	hc3
YBX1	0	1.07874	0.941	0.725	0	hc3
CDC20	0	1.46387	0.545	0.048	0	hc3
CKS1B	0	1.31785	0.846	0.483	0	hc3
UBE2T	0	1.3164	0.677	0.151	0	hc3
CENPF	0	1.99034	0.675	0.082	0	hc3
RRM2	0	1.75506	0.542	0.019	0	hc3
PTMA	0	1.12759	0.999	0.994	0	hc3
DTYMK	0	1.16924	0.767	0.333	0	hc3
SMC4	0	1.4093	0.73	0.219	0	hc3
HMGB2	0	1.80536	0.772	0.292	0	hc3
CCNB1	0	1.17858	0.489	0.088	0	hc3
PTTG1	0	1.66269	0.617	0.074	0	hc3
DEK	0	1.40317	0.848	0.472	0	hc3
TUBB	0	1.45755	0.942	0.746	0	hc3
CENPW	0	1.34306	0.687	0.133	0	hc3
MCM7	0	1.00239	0.631	0.232	0	hc3
TMSB15A	0	1.07865	0.434	0.1	0	hc3
HMGB3	0	1.11093	0.71	0.229	0	hc3
CKS2	0	1.16167	0.742	0.446	0	hc3
ZWINT	0	1.27495	0.656	0.081	0	hc3
CDK1	0	1.45336	0.578	0.037	0	hc3
MKI67	0	1.56171	0.612	0.029	0	hc3
TUBA1B	0	1.82945	0.929	0.667	0	hc3
TMPO	0	1.05749	0.656	0.191	0	hc3
HMGB1	0	1.45107	0.986	0.918	0	hc3
CDKN3	0	1.16558	0.532	0.041	0	hc3
NUSAP1	0	1.6417	0.623	0.036	0	hc3
CCNB2	0	1.20479	0.51	0.037	0	hc3
PRC1	0	1.25966	0.604	0.053	0	hc3
PKMYT1	0	1.04595	0.544	0.039	0	hc3
PLK1	0	1.17476	0.437	0.017	0	hc3
TOP2A	0	1.11469	0.446	0.029	0	hc3
KPNA2	0	1.16859	0.609	0.25	0	hc3
TK1	0	1.67422	0.757	0.185	0	hc3
BIRC5	0	1.78845	0.683	0.052	0	hc3
TYMS	0	1.60822	0.685	0.064	0	hc3
PCNA	0	1.06263	0.653	0.334	0	hc3
TPX2	0	1.3573	0.616	0.039	0	hc3
UBE2C	0	2.33959	0.708	0.058	0	hc3
RNASEH2A	0	1.0398	0.663	0.241	0	hc3
ASF1B	0	1.01027	0.541	0.041	0	hc3
UBE2S	0	1.0821	0.624	0.292	0	hc3
RANBP1	0	1.10448	0.855	0.596	0	hc3
SIVA1	4.88232e-274	1.14461	0.825	0.68	8.19547e-270	hc3
ATG5	5.08842e-271	1.11544	0.704	0.391	8.54142e-267	hc3
CKB	3.32381e-260	1.21362	0.612	0.334	5.57935e-256	hc3
LDHB	1.33617e-164	1.11345	0.443	0.219	2.24289e-160	hc3
CD24	2.70228e-130	1.06784	0.958	0.903	4.53605e-126	hc3
FDCSP	6.64113e-62	1.20746	0.147	0.061	1.11478e-57	hc3
GJA1	0	1.05111	0.515	0.183	0	hc4
AGR2	0	1.39848	0.93	0.547	0	hc4
AGR3	0	1.17015	0.86	0.409	0	hc4
MAGED2	0	1.05564	0.86	0.539	0	hc4
DHRS2	0	1.36628	0.543	0.187	0	hc4
SLC39A6	0	1.61644	0.867	0.595	0	hc4
CST3	0	1.41289	0.921	0.632	0	hc4
ARMT1	4.19344e-296	1.08696	0.622	0.286	7.0391e-292	hc4
TSPAN13	1.15602e-291	1.13469	0.93	0.779	1.9405e-287	hc4
CFD	2.89146e-277	1.06636	0.571	0.231	4.8536e-273	hc4
STC2	1.49607e-259	1.17388	0.563	0.242	2.51131e-255	hc4
STARD10	4.07595e-248	1.09491	0.799	0.553	6.84188e-244	hc4
COX6C	7.58779e-248	1.42753	0.984	0.914	1.27369e-243	hc4
LGALS3BP	5.99165e-229	1.13344	0.716	0.445	1.00576e-224	hc4
PRSS23	3.40014e-223	1.0157	0.573	0.261	5.70748e-219	hc4
IFI6	1.7146e-111	1.13669	0.545	0.325	2.87813e-107	hc4
IFI27	2.58754e-82	1.16329	0.487	0.327	4.34344e-78	hc4
PIP	5.86151e-81	1.07734	0.564	0.4	9.83912e-77	hc4
LTF	1.34437e-30	1.10473	0.325	0.232	2.25667e-26	hc4
FBXO2	0	1.54777	0.803	0.182	0	hc5
S100A4	0	3.47652	0.94	0.213	0	hc5
S100A2	0	2.89948	0.828	0.057	0	hc5
CHI3L1	0	1.54207	0.732	0.07	0	hc5
LEMD1	0	1.71847	0.77	0.056	0	hc5
LAMB3	0	1.54273	0.742	0.043	0	hc5
RPS27A	0	1.88579	1	0.984	0	hc5
EFEMP1	0	1.62484	0.717	0.11	0	hc5
SERPINE2	0	2.05529	0.828	0.107	0	hc5
MRAS	0	1.45992	0.787	0.108	0	hc5
RARRES1	0	3.32033	0.922	0.158	0	hc5
HLA-F	0	1.13329	0.749	0.16	0	hc5
HLA-A	0	2.36499	0.984	0.645	0	hc5
HLA-E	0	1.84126	0.945	0.493	0	hc5
C6orf15	0	3.88086	0.879	0.047	0	hc5
HLA-B	0	2.75784	0.989	0.63	0	hc5
HLA-DRA	0	2.72313	0.909	0.28	0	hc5
HLA-DRB5	0	1.65493	0.784	0.167	0	hc5
HLA-DQA1	0	1.01087	0.664	0.1	0	hc5
HLA-DQB1	0	1.60226	0.793	0.157	0	hc5
HLA-DQA2	0	1.21816	0.674	0.059	0	hc5
PSMB9	0	1.99312	0.875	0.284	0	hc5
HLA-DMA	0	1.54303	0.787	0.163	0	hc5
HLA-DPA1	0	2.19547	0.851	0.18	0	hc5
HLA-DPB1	0	2.19593	0.839	0.176	0	hc5
FSCN1	0	1.30774	0.772	0.116	0	hc5
UPP1	0	1.01153	0.715	0.096	0	hc5
CDK6	0	1.03836	0.744	0.122	0	hc5
ARPC1B	0	2.34541	0.938	0.455	0	hc5
CAV2	0	1.88337	0.824	0.12	0	hc5
CAV1	0	2.5796	0.846	0.106	0	hc5
FAM3C	0	2.1163	0.878	0.317	0	hc5
CALD1	0	1.35425	0.862	0.227	0	hc5
SFRP1	0	1.63227	0.809	0.163	0	hc5
FABP5	0	1.03394	0.779	0.199	0	hc5
AARD	0	1.07829	0.764	0.156	0	hc5
TNFRSF11B	0	2.28521	0.764	0.12	0	hc5
LY6D	0	2.24318	0.816	0.038	0	hc5
TPM2	0	1.4346	0.738	0.107	0	hc5
ANXA1	0	2.48016	0.913	0.154	0	hc5
LCN2	0	1.36663	0.723	0.079	0	hc5
SAA2	0	1.89764	0.719	0.072	0	hc5
SAA1	0	2.79801	0.846	0.101	0	hc5
TMEM126B	0	1.3872	0.821	0.3	0	hc5
CTSC	0	2.87527	0.913	0.168	0	hc5
TAF1D	0	1.92019	0.914	0.49	0	hc5
BIRC3	0	1.33179	0.732	0.159	0	hc5
TMEM123	0	2.09048	0.97	0.642	0	hc5
MMP7	0	2.33317	0.756	0.056	0	hc5
CRYAB	0	1.72313	0.863	0.16	0	hc5
SDHD	0	1.6175	0.84	0.321	0	hc5
IL18	0	1.10485	0.71	0.083	0	hc5
PFKP	0	1.16064	0.75	0.098	0	hc5
AKR1C3	0	1.4592	0.642	0.052	0	hc5
VIM	0	2.33757	0.932	0.28	0	hc5
C1S	0	1.34649	0.734	0.068	0	hc5
KRT6B	0	2.19974	0.824	0.073	0	hc5
KRT5	0	2.25775	0.882	0.08	0	hc5
POSTN	0	1.74694	0.742	0.032	0	hc5
RGCC	0	1.02246	0.666	0.078	0	hc5
AHNAK2	0	1.33932	0.729	0.072	0	hc5
B2M	0	2.20988	1	0.96	0	hc5
NMB	0	1.41086	0.701	0.122	0	hc5
MFGE8	0	1.24166	0.793	0.154	0	hc5
MSLN	0	1.78666	0.776	0.04	0	hc5
PRSS21	0	1.05526	0.611	0.068	0	hc5
CKLF	0	1.35292	0.76	0.189	0	hc5
CALB2	0	1.43922	0.701	0.056	0	hc5
COTL1	0	2.25875	0.903	0.207	0	hc5
CYBA	0	2.29529	0.901	0.32	0	hc5
KRT14	0	2.49663	0.803	0.07	0	hc5
KRT16	0	2.05424	0.761	0.063	0	hc5
KRT17	0	1.3029	0.396	0.036	0	hc5
IL27RA	0	1.04654	0.69	0.079	0	hc5
MIA	0	1.33668	0.707	0.045	0	hc5
CXCL17	0	1.05793	0.658	0.111	0	hc5
KCNN4	0	1.09446	0.765	0.126	0	hc5
KLK5	0	1.31291	0.725	0.04	0	hc5
KLK6	0	2.70952	0.846	0.054	0	hc5
TIMP3	0	1.61501	0.827	0.185	0	hc5
TAP1	2.47064e-306	1.33792	0.827	0.287	4.14721e-302	hc5
YBX1	9.73042e-303	1.76903	0.996	0.745	1.63335e-298	hc5
HLA-DRB1	3.15971e-292	1.34014	0.83	0.26	5.30388e-288	hc5
RPL21	1.60765e-290	1.55237	0.999	0.948	2.69861e-286	hc5
RPS3	5.49809e-290	1.40129	0.999	0.968	9.22909e-286	hc5
CD74	2.81888e-287	1.76823	0.928	0.49	4.73176e-283	hc5
HACD2	1.9508e-284	1.02444	0.809	0.266	3.27461e-280	hc5
MRPL12	6.68069e-279	1.239	0.8	0.26	1.12142e-274	hc5
MT1X	1.29068e-275	1.68653	0.858	0.33	2.16653e-271	hc5
TRIP6	1.48794e-271	1.18659	0.83	0.305	2.49765e-267	hc5
UGP2	3.36716e-270	1.29629	0.897	0.416	5.65211e-266	hc5
CEP57	1.37886e-266	1.05416	0.812	0.285	2.31456e-262	hc5
IFI27	4.55957e-266	1.13239	0.919	0.323	7.65369e-262	hc5
MYL12A	3.59508e-265	1.50393	0.979	0.781	6.03471e-261	hc5
RPS20	8.3733e-263	1.85728	0.97	0.705	1.40554e-258	hc5
RPS17	5.31932e-259	1.66357	0.992	0.813	8.92902e-255	hc5
KRT15	4.08724e-257	1.01487	0.797	0.235	6.86084e-253	hc5
RPL13	8.43876e-253	1.20994	1	0.977	1.41653e-248	hc5
RDX	2.69663e-252	1.08416	0.831	0.332	4.52656e-248	hc5
RPS10	8.38867e-252	1.55128	0.936	0.61	1.40812e-247	hc5
SLC25A37	1.09521e-250	1.16723	0.852	0.347	1.83842e-246	hc5
NDUFC2	2.14578e-248	1.47122	0.868	0.399	3.60191e-244	hc5
S100A6	3.14954e-248	1.4741	0.989	0.663	5.28681e-244	hc5
PSMG3	1.20988e-244	1.29141	0.851	0.412	2.0309e-240	hc5
RPS16	2.07374e-243	1.2212	0.996	0.95	3.48099e-239	hc5
PSMB8	7.34146e-243	1.31524	0.878	0.409	1.23234e-238	hc5
CSTB	9.06351e-242	1.19373	0.979	0.867	1.5214e-237	hc5
HLA-C	9.89007e-242	1.46795	0.981	0.765	1.66015e-237	hc5
RPL4	4.14271e-241	1.29184	0.991	0.886	6.95396e-237	hc5
TACSTD2	7.98024e-228	1.33678	0.979	0.737	1.33956e-223	hc5
WFDC2	3.66069e-226	1.39198	0.877	0.392	6.14483e-222	hc5
PTS	4.67705e-223	1.22018	0.848	0.452	7.85089e-219	hc5
EBPL	2.3398e-218	1.12405	0.858	0.459	3.92759e-214	hc5
MYL12B	8.83181e-218	1.23679	0.977	0.864	1.48251e-213	hc5
EPCAM	1.06076e-217	1.32987	0.96	0.731	1.78059e-213	hc5
RPS29	3.44322e-215	1.23168	0.977	0.84	5.77979e-211	hc5
ANXA2	2.76192e-212	1.33735	0.987	0.798	4.63617e-208	hc5
CALU	4.23353e-212	1.2468	0.897	0.52	7.10641e-208	hc5
CALR	5.02934e-212	1.25642	0.984	0.811	8.44226e-208	hc5
ATP1B3	4.61574e-211	1.17111	0.847	0.415	7.74797e-207	hc5
CCND1	5.51931e-211	1.44744	0.952	0.649	9.26472e-207	hc5
RPS6	9.56859e-209	1.10361	1	0.971	1.60618e-204	hc5
NFIB	5.55188e-203	1.07616	0.852	0.395	9.31938e-199	hc5
NCL	3.02896e-201	1.39779	0.962	0.77	5.08441e-197	hc5
RPL22L1	8.066e-200	1.34259	0.922	0.639	1.35396e-195	hc5
EEF1B2	1.00603e-198	1.07979	0.987	0.879	1.68873e-194	hc5
SERBP1	6.44221e-194	1.08014	0.944	0.715	1.08139e-189	hc5
RTN4	3.14961e-192	1.10631	0.946	0.769	5.28694e-188	hc5
PCBP1	3.67611e-192	1.12787	0.914	0.699	6.17071e-188	hc5
BST2	2.64351e-185	1.09593	0.899	0.453	4.43739e-181	hc5
GTF3A	9.78981e-183	1.12253	0.887	0.641	1.64332e-178	hc5
ATP1B1	1.93518e-182	1.17193	0.934	0.597	3.2484e-178	hc5
RPL7	1.20115e-180	1.1301	0.991	0.919	2.01625e-176	hc5
RPL13A	4.09176e-178	1.32789	0.993	0.924	6.86843e-174	hc5
GSPT1	1.05447e-177	1.0573	0.894	0.555	1.77003e-173	hc5
RPS11	4.45825e-171	1.07525	0.979	0.888	7.48362e-167	hc5
ARGLU1	2.24942e-167	1.14205	0.897	0.56	3.77588e-163	hc5
TK1	1.60715e-152	1.01296	0.689	0.246	2.69776e-148	hc5
S100A4	0	1.6603	0.926	0.214	0	hc6
RGS2	0	1.47576	0.516	0.058	0	hc6
RPS27A	0	1.94299	1	0.984	0	hc6
UGP2	0	1.74858	0.94	0.415	0	hc6
FAM3D	0	1.73643	0.625	0.024	0	hc6
RARRES1	0	2.09403	0.898	0.16	0	hc6
HLA-B	0	2.40234	0.99	0.63	0	hc6
HLA-DRA	0	2.26623	0.918	0.28	0	hc6
HLA-DQB1	0	1.37754	0.73	0.16	0	hc6
HLA-DQA2	0	1.09708	0.55	0.064	0	hc6
HLA-DPA1	0	1.77238	0.838	0.181	0	hc6
HLA-DPB1	0	2.27286	0.884	0.175	0	hc6
OGFRL1	0	1.13939	0.767	0.133	0	hc6
TPD52L1	0	2.10614	0.943	0.442	0	hc6
SGK1	0	1.40943	0.718	0.095	0	hc6
FSCN1	0	1.58726	0.842	0.114	0	hc6
GPNMB	0	1.13085	0.538	0.045	0	hc6
CAV2	0	1.12084	0.771	0.122	0	hc6
CAV1	0	1.06766	0.73	0.111	0	hc6
SFRP1	0	1.90319	0.887	0.161	0	hc6
RPS20	0	2.22314	0.996	0.704	0	hc6
SDC2	0	1.2345	0.718	0.131	0	hc6
ANXA1	0	1.26389	0.802	0.159	0	hc6
LCN2	0	1.17	0.596	0.084	0	hc6
SAA2	0	2.51877	0.774	0.071	0	hc6
SAA1	0	3.57245	0.913	0.099	0	hc6
GLYATL2	0	1.52737	0.688	0.066	0	hc6
CRYAB	0	2.73403	0.95	0.157	0	hc6
KRT6B	0	1.5939	0.715	0.078	0	hc6
NDRG2	0	1.75508	0.843	0.165	0	hc6
AHNAK2	0	1.60435	0.709	0.073	0	hc6
RPS17	0	2.29195	0.997	0.813	0	hc6
MFGE8	0	2.77672	0.924	0.149	0	hc6
RHCG	0	1.56553	0.503	0.019	0	hc6
SYNM	0	1.14142	0.554	0.035	0	hc6
PRSS21	0	2.26195	0.813	0.061	0	hc6
RPL13	0	1.46057	1	0.977	0	hc6
KRT15	0	1.75981	0.846	0.234	0	hc6
KRT14	0	1.31328	0.566	0.079	0	hc6
KRT16	0	1.56247	0.578	0.07	0	hc6
PI3	0	1.84058	0.523	0.038	0	hc6
UBA52	0	1.32215	0.989	0.923	0	hc6
CXCL17	0	1.5783	0.649	0.112	0	hc6
CALML5	5.96755e-308	1.93535	0.986	0.472	1.00171e-303	hc6
RPS6	7.38017e-306	1.37696	0.999	0.971	1.23883e-301	hc6
RPL30	1.51244e-305	1.15077	1	0.981	2.53878e-301	hc6
S100A6	7.00142e-305	1.88365	0.996	0.663	1.17526e-300	hc6
RPS29	2.71193e-304	1.43292	0.992	0.839	4.55225e-300	hc6
B2M	5.51266e-302	1.78302	1	0.96	9.25355e-298	hc6
CEP57	1.62762e-301	1.29202	0.836	0.285	2.73212e-297	hc6
RPL18A	2.11876e-300	1.24606	1	0.975	3.55656e-296	hc6
HLA-DMA	4.26674e-298	1.06191	0.688	0.167	7.16215e-294	hc6
HLA-A	1.03339e-295	2.02449	0.98	0.645	1.73465e-291	hc6
RPS10	2.43883e-293	1.56085	0.966	0.609	4.09383e-289	hc6
RPS11	6.22796e-292	1.47472	0.984	0.888	1.04543e-287	hc6
HLA-DRB5	2.25592e-288	1.22935	0.683	0.171	3.78679e-284	hc6
SYNGR1	9.96163e-286	1.08144	0.734	0.224	1.67216e-281	hc6
TMEM123	1.29193e-282	1.59325	0.975	0.642	2.16864e-278	hc6
RPL7	1.17779e-277	1.5718	0.993	0.919	1.97705e-273	hc6
RPL4	3.17618e-276	1.48266	0.989	0.886	5.33154e-272	hc6
RPL13A	5.24395e-275	1.61981	0.997	0.924	8.80249e-271	hc6
SDHD	8.73521e-272	1.102	0.866	0.32	1.46629e-267	hc6
FABP5	3.8114e-268	1.26226	0.722	0.201	6.39782e-264	hc6
RPL21	9.37368e-263	1.2343	0.997	0.948	1.57347e-258	hc6
RPL37A	1.0765e-256	1.15952	0.993	0.934	1.80702e-252	hc6
RPS19	1.488e-255	1.01448	0.999	0.988	2.49776e-251	hc6
RPS18	2.38354e-251	1.02065	1	0.99	4.00101e-247	hc6
RPS2	3.06169e-249	1.32764	0.999	0.947	5.13935e-245	hc6
CEACAM6	2.4794e-248	1.06034	0.67	0.18	4.16193e-244	hc6
NFIB	6.91161e-236	1.2528	0.873	0.395	1.16018e-231	hc6
EEF1B2	1.33174e-235	1.21602	0.982	0.88	2.23547e-231	hc6
POLR2J3	1.50524e-232	1.12466	0.828	0.345	2.52669e-228	hc6
UQCRB	2.07907e-231	1.17192	0.975	0.852	3.48992e-227	hc6
HLA-E	9.33926e-229	1.39191	0.921	0.494	1.56769e-224	hc6
ARL4A	2.64663e-224	1.15398	0.778	0.304	4.44263e-220	hc6
ATP1B1	1.96296e-221	1.53538	0.936	0.597	3.29502e-217	hc6
ARPC1B	2.99562e-221	1.21386	0.905	0.457	5.02844e-217	hc6
RPS16	4.30451e-221	1.04115	0.997	0.95	7.22555e-217	hc6
CREG1	6.32075e-221	1.12959	0.85	0.411	1.061e-216	hc6
TPT1	1.31101e-220	1.19244	0.999	0.973	2.20066e-216	hc6
TAF1D	1.13849e-219	1.22469	0.917	0.491	1.91107e-215	hc6
KDELR2	1.14359e-218	1.20132	0.978	0.729	1.91962e-214	hc6
ATP1B3	4.42219e-212	1.36021	0.855	0.414	7.42309e-208	hc6
SLPI	4.72362e-212	1.51981	0.926	0.453	7.92907e-208	hc6
CCL28	9.15569e-207	1.02917	0.521	0.133	1.53687e-202	hc6
RPL31	1.9955e-200	1.03651	0.995	0.898	3.34965e-196	hc6
MGP	5.09702e-197	1.96744	0.997	0.809	8.55586e-193	hc6
HLA-C	3.01955e-193	1.42707	0.967	0.765	5.06862e-189	hc6
EIF3E	8.0174e-193	1.13676	0.943	0.679	1.3458e-188	hc6
YBX1	1.69397e-190	1.10637	0.99	0.745	2.8435e-186	hc6
DNAJB11	3.50199e-185	1.19941	0.825	0.416	5.87844e-181	hc6
PERP	4.94025e-183	1.16152	0.98	0.848	8.2927e-179	hc6
YBX3	3.09223e-179	1.01628	0.823	0.378	5.19062e-175	hc6
RTN4	1.37614e-174	1.03543	0.94	0.769	2.30998e-170	hc6
TNFRSF11B	1.07509e-173	1.29694	0.491	0.13	1.80465e-169	hc6
PDIA6	9.45317e-170	1.25935	0.945	0.714	1.58681e-165	hc6
CD74	1.48032e-166	1.07536	0.903	0.491	2.48486e-162	hc6
MT1X	5.98794e-163	1.4783	0.756	0.334	1.00514e-158	hc6
EMP1	9.36938e-148	1.02486	0.729	0.285	1.57274e-143	hc6
CSTB	1.37266e-147	1.00428	0.974	0.867	2.30415e-143	hc6
ARGLU1	1.45649e-142	1.01576	0.887	0.56	2.44486e-138	hc6
PHLDA1	6.94309e-136	1.07842	0.591	0.224	1.16547e-131	hc6
ZG16B	1.67919e-74	1.9562	0.828	0.628	2.81869e-70	hc6
CD52	0	1.31636	0.441	0.029	0	hc7
LAPTM5	0	1.30393	0.456	0.03	0	hc7
RGS1	0	1.28753	0.397	0.041	0	hc7
PTPRC	0	1.07038	0.425	0.015	0	hc7
IL7R	0	1.10552	0.276	0.009	0	hc7
CD3E	0	1.10276	0.379	0.009	0	hc7
SRGN	0	1.93693	0.643	0.07	0	hc7
CD69	0	1.39872	0.394	0.024	0	hc7
CORO1A	0	1.30555	0.446	0.048	0	hc7
CCL5	0	2.39198	0.503	0.034	0	hc7
CCL4	0	2.20643	0.374	0.039	0	hc7
CST7	0	1.05022	0.318	0.008	0	hc7
CD37	0	1.09609	0.419	0.016	0	hc7
NKG7	0	1.37822	0.313	0.016	0	hc7
LTB	7.94906e-292	1.0944	0.307	0.028	1.33433e-287	hc7
RAC2	1.73435e-230	1.07298	0.432	0.073	2.91128e-226	hc7
DUSP2	1.19261e-198	1.47673	0.503	0.118	2.00191e-194	hc7
VIM	1.52857e-183	1.58737	0.804	0.288	2.56585e-179	hc7
CXCR4	5.70484e-175	1.2903	0.511	0.136	9.57614e-171	hc7
IL32	2.91413e-153	1.3811	0.469	0.125	4.89165e-149	hc7
CD74	6.57431e-153	2.20506	0.883	0.495	1.10356e-148	hc7
FDCSP	1.90276e-127	1.74542	0.325	0.065	3.19398e-123	hc7
LDHB	1.66229e-124	1.53778	0.642	0.238	2.79032e-120	hc7
C1QC	5.39027e-113	1.01816	0.171	0.023	9.04811e-109	hc7
RGCC	5.08384e-112	1.0215	0.357	0.091	8.53374e-108	hc7
HLA-DPA1	3.67116e-82	1.23606	0.492	0.195	6.16241e-78	hc7
HLA-DRB5	2.21192e-73	1.21581	0.449	0.181	3.71294e-69	hc7
C1QB	6.71136e-71	1.1156	0.174	0.035	1.12657e-66	hc7
HLA-DQA1	3.48607e-64	1.05061	0.325	0.113	5.85172e-60	hc7
HLA-DRA	2.92729e-45	1.03393	0.528	0.295	4.91375e-41	hc7
CRABP1	1.33922e-44	1.27418	0.305	0.122	2.24801e-40	hc7
APOE	3.94525e-43	1.74785	0.384	0.193	6.6225e-39	hc7
PHB2	2.07914e-32	1.01317	0.702	0.625	3.49004e-28	hc7
LYZ	1.46019e-16	1.0455	0.206	0.111	2.45108e-12	hc7
PSORS1C2	0	2.29229	0.583	0.023	0	hc8
HPGD	1.15671e-179	1.54162	0.419	0.064	1.94166e-175	hc8
SUSD2	1.09078e-173	1.37431	0.541	0.11	1.83098e-169	hc8
LGALS3	1.33854e-165	1.84857	0.97	0.668	2.24687e-161	hc8
FABP7	8.06497e-162	2.81021	0.6	0.147	1.35379e-157	hc8
SERINC2	7.83023e-147	1.82877	0.913	0.646	1.31438e-142	hc8
ALDOA	6.07943e-128	1.33131	0.988	0.949	1.02049e-123	hc8
PPDPF	3.55284e-126	1.13872	0.998	0.963	5.9638e-122	hc8
CD82	2.60051e-124	1.66395	0.797	0.418	4.36522e-120	hc8
ENO1	7.73627e-124	1.85614	0.913	0.684	1.29861e-119	hc8
MUCL1	2.78061e-121	1.3298	0.943	0.414	4.66754e-117	hc8
PKM	3.69425e-118	1.76268	0.95	0.757	6.20117e-114	hc8
CRIP2	5.70365e-114	1.44641	0.94	0.783	9.57415e-110	hc8
SPINT2	1.40114e-106	1.08276	0.983	0.926	2.35196e-102	hc8
NDUFA4L2	2.01997e-106	1.43001	0.3	0.052	3.39071e-102	hc8
S100A10	2.10678e-103	1.26274	0.98	0.772	3.53644e-99	hc8
TMSB10	6.7561e-103	1.06702	1	0.988	1.13408e-98	hc8
PRDX5	7.09631e-102	1.19915	0.926	0.805	1.19119e-97	hc8
P4HB	4.60292e-99	1.10722	0.96	0.797	7.72646e-95	hc8
IDH2	4.09568e-98	1.28388	0.918	0.667	6.875e-94	hc8
ZFP36L1	3.52841e-94	1.30815	0.968	0.817	5.92278e-90	hc8
C1GALT1	7.3856e-94	1.31682	0.608	0.249	1.23975e-89	hc8
AARD	2.03229e-90	1.45109	0.519	0.171	3.4114e-86	hc8
CDC42EP1	2.37398e-89	1.3528	0.732	0.368	3.98495e-85	hc8
MT-ND4L	2.52757e-89	1.05942	0.998	0.879	4.24278e-85	hc8
GOLIM4	9.91448e-89	1.18476	0.469	0.148	1.66424e-84	hc8
CSTB	2.54793e-86	1.03759	0.955	0.869	4.27695e-82	hc8
S100A8	8.00042e-83	1.71216	0.496	0.161	1.34295e-78	hc8
BCAM	9.63231e-83	1.35088	0.849	0.576	1.61688e-78	hc8
GAPDH	3.40023e-82	1.00166	1	0.969	5.70763e-78	hc8
SYNGR2	6.32637e-79	1.02059	0.923	0.825	1.06194e-74	hc8
SDF4	7.6379e-74	1.15527	0.774	0.55	1.2821e-69	hc8
NGRN	1.67919e-73	1.17149	0.732	0.411	2.81869e-69	hc8
KRT7	3.10382e-71	1.1217	0.94	0.767	5.21008e-67	hc8
ACTB	3.63162e-71	1.14141	1	0.986	6.09604e-67	hc8
WASF2	3.48844e-69	1.07579	0.784	0.522	5.8557e-65	hc8
EPHX1	2.3056e-68	1.32584	0.747	0.477	3.87018e-64	hc8
EGLN3	7.90542e-68	1.35219	0.625	0.303	1.327e-63	hc8
MARCKS	5.8503e-67	1.0474	0.682	0.351	9.82031e-63	hc8
SPTSSB	1.0093e-66	1.52196	0.541	0.235	1.69422e-62	hc8
NFIC	2.05107e-65	1.02298	0.797	0.607	3.44292e-61	hc8
GET4	3.30731e-65	1.00234	0.491	0.196	5.55166e-61	hc8
TP53I11	1.73442e-63	1.08183	0.645	0.351	2.9114e-59	hc8
TFAP2B	2.44075e-60	1.06051	0.655	0.331	4.09705e-56	hc8
CNN2	2.0271e-57	1.0363	0.625	0.326	3.40269e-53	hc8
CTNNBIP1	4.62966e-55	1.00438	0.672	0.417	7.77135e-51	hc8
MYL9	1.69324e-54	1.11724	0.407	0.152	2.84227e-50	hc8
NDRG1	5.53879e-53	1.14594	0.467	0.202	9.29741e-49	hc8
FXYD5	4.36411e-52	1.14981	0.732	0.522	7.32559e-48	hc8
HLA-C	2.23059e-51	1.11046	0.903	0.77	3.74427e-47	hc8
CNN3	3.05344e-51	1.05466	0.69	0.478	5.1255e-47	hc8
PGK1	1.01045e-50	1.03686	0.824	0.685	1.69614e-46	hc8
CHCHD10	4.51051e-50	1.02619	0.789	0.63	7.57133e-46	hc8
KLF6	6.86501e-50	1.16478	0.891	0.753	1.15236e-45	hc8
REEP6	5.31035e-48	1.09463	0.653	0.429	8.91396e-44	hc8
TUBA4A	2.189e-47	1.04125	0.486	0.241	3.67445e-43	hc8
EDN1	9.04297e-45	1.32325	0.424	0.178	1.51795e-40	hc8
HILPDA	6.51822e-44	1.22229	0.625	0.406	1.09415e-39	hc8
TPM1	2.94817e-36	1.01073	0.811	0.727	4.94879e-32	hc8
S100A9	3.13949e-36	1.09738	0.531	0.278	5.26994e-32	hc8
LGALS1	3.77255e-36	1.47931	0.67	0.52	6.33259e-32	hc8
PMEPA1	1.5473e-34	1.01132	0.583	0.392	2.5973e-30	hc8
ID3	2.38078e-34	1.42291	0.434	0.22	3.99638e-30	hc8
PDK4	1.61471e-29	1.74262	0.437	0.248	2.71046e-25	hc8
C7orf50	1.48488e-24	1.09142	0.663	0.586	2.49252e-20	hc8
IGFBP5	1.51997e-11	1.37936	0.536	0.414	2.55142e-07	hc8
ATG5	1.68226e-172	2.17192	0.957	0.424	2.82384e-168	hc9
PDSS2	5.43648e-169	1.80258	0.796	0.235	9.12567e-165	hc9
CD24	1.55767e-167	2.79981	1	0.909	2.6147e-163	hc9
LIN28B	5.55466e-165	1.37031	0.546	0.098	9.32405e-161	hc9
QRSL1	2.99092e-143	1.66152	0.78	0.261	5.02057e-139	hc9
TMSB15A	2.29543e-129	1.42351	0.582	0.137	3.85311e-125	hc9
FABP7	2.3741e-127	1.43686	0.616	0.148	3.98517e-123	hc9
IDH2	2.5183e-125	1.69994	0.976	0.667	4.22723e-121	hc9
TMSB10	1.04714e-122	1.31684	1	0.988	1.75773e-118	hc9
RTN4IP1	1.35631e-108	1.23254	0.555	0.149	2.2767e-104	hc9
CTAG2	6.45053e-102	1.06715	0.43	0.093	1.08279e-97	hc9
CRIP2	2.22994e-101	1.34744	0.963	0.783	3.74317e-97	hc9
TMC5	5.4024e-101	1.57052	0.793	0.353	9.06846e-97	hc9
PRELID1	1.05462e-92	1.25747	0.948	0.803	1.77029e-88	hc9
PKM	1.43754e-84	1.27612	0.945	0.758	2.41306e-80	hc9
NGRN	1.64656e-80	1.31791	0.784	0.412	2.76391e-76	hc9
TEX9	2.4388e-75	1.1803	0.595	0.235	4.09378e-71	hc9
CKB	4.2797e-73	1.15207	0.765	0.365	7.18391e-69	hc9
TFAP2B	3.39808e-69	1.24832	0.707	0.331	5.70403e-65	hc9
CLCA2	8.42125e-69	1.07086	0.433	0.128	1.41359e-64	hc9
TDO2	1.10438e-66	1.27053	0.311	0.069	1.85381e-62	hc9
DLK1	1.74749e-65	2.03576	0.271	0.054	2.93334e-61	hc9
TMED10	8.90097e-65	1.06946	0.881	0.742	1.49412e-60	hc9
CDK2AP2	1.2181e-63	1.1742	0.823	0.603	2.0447e-59	hc9
APOD	1.79432e-63	1.35868	0.741	0.37	3.01195e-59	hc9
P4HB	8.81464e-63	1.06513	0.945	0.797	1.47963e-58	hc9
AKR1A1	3.00756e-58	1.1301	0.811	0.614	5.0485e-54	hc9
EPHX1	1.52129e-56	1.1611	0.753	0.478	2.55364e-52	hc9
HEBP2	1.46384e-55	1.22033	0.805	0.628	2.45719e-51	hc9
PREP	7.49014e-53	1.05671	0.494	0.208	1.25729e-48	hc9
NFIC	1.28212e-50	1.02782	0.79	0.608	2.15217e-46	hc9
EGLN3	8.69511e-49	1.09913	0.604	0.304	1.45956e-44	hc9
PNRC1	1.88671e-48	1.04164	0.838	0.666	3.16704e-44	hc9
DYNC1H1	2.1309e-47	1.07111	0.695	0.458	3.57694e-43	hc9
GMDS	3.88366e-47	1.1931	0.607	0.349	6.51911e-43	hc9
RPS6KB2	1.90472e-43	1.05539	0.631	0.413	3.19726e-39	hc9
DBN1	1.94772e-41	1.10735	0.546	0.302	3.26944e-37	hc9
CNN2	6.01465e-41	1.03596	0.579	0.327	1.00962e-36	hc9
LMO4	1.0813e-40	1.12729	0.61	0.356	1.81508e-36	hc9
MT-ND6	1.49639e-38	1.13708	0.777	0.627	2.51185e-34	hc9
PEG10	2.56222e-32	1.23907	0.445	0.225	4.30094e-28	hc9
SCD	2.64647e-31	1.08153	0.619	0.403	4.44237e-27	hc9
IGFBP5	4.44668e-27	1.15534	0.634	0.413	7.4642e-23	hc9
BACE2	4.55711e-25	1.01603	0.506	0.321	7.64956e-21	hc9
NR4A2	1.80865e-19	1.13031	0.555	0.419	3.036e-15	hc9
SPARC	2.48209e-216	2.32726	0.764	0.077	4.16643e-212	hc10
BGN	1.03591e-195	1.33735	0.514	0.036	1.73887e-191	hc10
SPARCL1	1.99293e-170	2.26565	0.65	0.069	3.34533e-166	hc10
IGFBP7	3.17437e-149	3.38114	0.85	0.153	5.32849e-145	hc10
RGS5	9.68492e-141	1.6934	0.4	0.03	1.62571e-136	hc10
COL1A2	3.08238e-139	2.34328	0.521	0.053	5.17409e-135	hc10
COL6A2	1.15744e-131	1.16262	0.457	0.041	1.94288e-127	hc10
DCN	1.20394e-117	1.86363	0.379	0.032	2.02093e-113	hc10
SFRP2	2.67196e-99	1.36173	0.271	0.019	4.48516e-95	hc10
COL3A1	4.51066e-99	2.11279	0.386	0.039	7.5716e-95	hc10
COL4A2	3.77521e-98	1.14822	0.414	0.045	6.33707e-94	hc10
COL1A1	3.09372e-85	2.64233	0.521	0.082	5.19311e-81	hc10
LUM	1.70845e-80	1.44309	0.343	0.037	2.8678e-76	hc10
SERPING1	1.21052e-66	1.06235	0.479	0.085	2.03198e-62	hc10
TFPI	1.60199e-61	1.25219	0.329	0.042	2.6891e-57	hc10
CALD1	1.57559e-56	1.71406	0.743	0.245	2.64478e-52	hc10
IGF2	4.7464e-55	1.12719	0.136	0.008	7.96731e-51	hc10
VIM	1.67415e-52	1.38117	0.857	0.299	2.81023e-48	hc10
TAGLN	1.25906e-51	1.54731	0.436	0.087	2.11346e-47	hc10
TPM2	3.72795e-45	1.00318	0.514	0.126	6.25774e-41	hc10
CAV1	2.87871e-44	1.03682	0.529	0.129	4.8322e-40	hc10
MYL9	5.00257e-42	1.36221	0.536	0.154	8.39731e-38	hc10
ACTA2	5.75752e-34	1.59549	0.386	0.098	9.66457e-30	hc10
FN1	2.12493e-32	1.71192	0.436	0.124	3.56691e-28	hc10
RARRES2	4.24843e-24	1.11164	0.279	0.069	7.13142e-20	hc10
TIMP1	2.01672e-21	1.3168	0.871	0.516	3.38527e-17	hc10
CPM	1.01331e-16	1.01185	0.2	0.05	1.70095e-12	hc10
RGCC	4.34079e-14	1.03442	0.279	0.097	7.28644e-10	hc10
