# Supplementary material for: Single-cell integrative analysis reveals consensus cancer cell states and clinical relevance in breast cancer
Source: Sci Data. 2024 Mar 12;11:289. doi: 10.1038/s41597-024-03127-0 (PMC10933444; doi:10.1038/s41597-024-03127-0)
Supplement: Supplementary file 3 — Supplementary table 3 [file 41597_2024_3127_MOESM3_ESM.xlsx]

## Sheet: Supplementary Table 3
Supplementary Table 3. The first five significant regulons for each of the 7 harmony clusters(hc0\hc1\hc2\hc3\hc4\hc7\hc10).
regulons	log2FC	p_val	p_val_adj	harmony cluster
ZNF721 (16g)	2.41539	3.05562e-140	1.85527e-139	hc0
EP300 (18g)	2.34746	1.22658e-101	5.7083e-101	hc0
HCFC1 (39g)	2.27624	1.87851e-234	1.94037e-233	hc0
MXD4 (12g)	2.19507	8.76259e-105	4.14632e-104	hc0
SP1 (22g)	2.13617	5.82365e-96	2.58253e-95	hc0
MAFF (13g)	1.92233	0	0	hc1
BCL3 (57g)	1.77905	0	0	hc1
MYC (13g)	1.581	0	0	hc1
HOXB5 (16g)	1.5277	1.45545e-147	9.37466e-147	hc1
EGR2 (17g)	1.52187	0	0	hc1
THRA (13g)	1.94924	3.49413e-12	6.12739e-12	hc2
PPARG (10g)	1.89058	7.84219e-117	3.98939e-116	hc2
CEBPA (21g)	1.84719	1.61023e-69	5.76688e-69	hc2
ZSCAN31 (11g)	1.54532	1.75116e-203	1.50582e-202	hc2
GRHL2 (25g)	1.51315	5.94272e-233	6.06444e-232	hc2
FAAP24 (16g)	5.18524	0	0	hc3
EZH2 (13g)	4.81583	0	0	hc3
E2F8 (214g)	3.05104	0	0	hc3
NFYB (148g)	3.02882	0	0	hc3
E2F1 (212g)	3.0134	0	0	hc3
SIX1 (10g)	1.78612	9.0739e-245	9.85332e-244	hc4
ZNF44 (26g)	1.46866	1.02498e-305	1.55028e-304	hc4
TCF7 (21g)	1.42194	2.41691e-150	1.59932e-149	hc4
NFATC2 (12g)	6.47469	0	0	hc7
RUNX3 (21g)	4.69819	0	0	hc7
NR3C1 (28g)	2.86861	2.39254e-286	3.24236e-285	hc7
IRF2 (199g)	2.66329	7.91139e-198	6.70094e-197	hc7
MEF2A (19g)	2.1868	4.68082e-17	9.17745e-17	hc7
TEAD1 (69g)	3.35491	1.60263e-77	6.28439e-77	hc10
TCF12 (32g)	2.48968	2.50977e-29	6.03912e-29	hc10
ZNF721 (16g)	1.71349	9.50766e-05	0.00013137	hc10
NR3C1 (28g)	1.62804	3.54688e-36	9.27225e-36	hc10
NFATC1 (11g)	1.58279	4.81125e-08	7.52562e-08	hc10
