# Supplementary material for: Single-cell integrative analysis reveals consensus cancer cell states and clinical relevance in breast cancer
Source: Sci Data. 2024 Mar 12;11:289. doi: 10.1038/s41597-024-03127-0 (PMC10933444; doi:10.1038/s41597-024-03127-0)
Supplement: Supplementary file 4 — Supplementary table 4 [file 41597_2024_3127_MOESM4_ESM.xlsx]

## Sheet: Supplementary Table 4
Supplementary Table 4. Data quality control and preprocessing (cells and genes detected, doublet detection, empty droplets, and ambient RNAs ).
Dataset	Sequencing platform	Data processing	Genome build	QC and processing (data contributor)	Library size (data contributor)	Genes on average (data contributor)	QC and processing (this reseaech)	Number of all cells (this reseaech)	Median of genes (this reseaech)	Median of UMIs (this reseaech)	Genes on average (this reseaech)	UMIs on average (this reseaech)
Wu_2021	10x Genomics	Cell Ranger Software ( version 2.0, 10x Genomics)	GRCh38 (official Cell Ranger reference, version 2.0)	Cells were filtered with a gene and UMI count greater than 200 and 250, respectively. All cells with a mitochondrial UMI count percentage greater than 20% were removed. For individual samples, the EmptyDrops method from the DropletUtils package (v1.2.2) was applied to filter the raw unique molecular identifiers (UMIs) count matrix for real barcodes from ambient background RNA cells.	496.7 million reads with an average depth of 7,590 reads per cell	1891	We utilized DropletUtils to remove empty droplets from the data. Cells containing fewer than 200 genes or 500 UMIs, and greater than 20% of transcripts derived from the mitochondria were filtered out. Genes detected in fewer than five cells were excluded. Doublets were defined using scDblFinder and canonical lineage-related marker genes.	65437	1364	3500	≈1746	≈6727
Liu_2022	10x Genomics	Cell Ranger Software (version 3.1.0, 10x Genomics)	GRCh38 (official Cell Ranger reference, version 3.0.0)	To obtain high-quality cells, every sample underwent filtering as follows: (1) cells were filtered if the number of detected genes (log10 scale) was below the medians of all cells minus 3 × the median absolute deviation; (2) cells were filtered if the proportion of mitochondrial genes was higher than the median of all cells plus 3 × the median absolute deviation; and (3) cells were filtered if th…	290 million reads with an average depth of 5,901 reads per cell	1613		47577	1139	2844	≈1523	≈5305
Xu_2021	Singleron Biotechnologies	CeleScope (https://github.com/singleron-RD/CeleScopeanalysis)	GRCh38 (STAR version 2.6.1a)	\	121.2 million reads with averaged depths of 3,975 reads per cell	1416		26770	1096	2326	≈1276	≈3338
Bhupinder_2021	10x Genomics	Cell Ranger Software (version 3.0.2, 10x Genomics)	GRCh38 (official Cell Ranger reference, version 3.0.2)	\	918.3 million reads with an average depth of 4,960 reads per cell	1335		164885	881	1955	≈1283	≈4472
